# Supplementary material for: Multi-omics integration for neuroblastoma clinical endpoint prediction
Source: Biol Direct. 2018 Apr 3;13:5. doi: 10.1186/s13062-018-0207-8 (PMC5907722; doi:10.1186/s13062-018-0207-8)
Supplement: Supplementary file 1 — Table S1. Clinical characteristics of the patients included in the study. (XLSX 27.9 kb) [file 13062_2018_207_MOESM1_ESM.xlsx]

## Sheet: S1_clinicalCharacterstics
NB ID	Country	INSS Stage	Age	HighRisk	MYCN status	Sex_Imputed	Training/Validation set	Class label	EFS_bin	OS_bin	clinico genetic subgroup
NB001	Germany	4	987	HR	1	M	Training	unfavorable	1	1	ST4
NB002	Germany	4	1808	HR	1	M	Validation	unfavorable	1	1	ST4
NB003	Germany	4	625	HR	Amp	F	Training	unfavorable	1	1	MNA
NB004	Germany	2b	335	HR	Amp	F	Validation		0	0	MNA
NB005	Germany	4	536	HR	Amp	F	Training	unfavorable	1	1	MNA
NB006	Germany	4S	147		1	M	Validation	favorable	0	0	ST4S
NB007	Germany	4	942	HR	1	M	Training		1	0	ST4
NB008	Germany	3	1652	HR	Amp	M	Validation		0	0	MNA
NB009	Germany	4S	217	HR	Amp	F	Training		0	0	MNA
NB010	Germany	3	379	HR	Amp	M	Validation	unfavorable	1	1	MNA
NB011	Germany	2a	414		1	M	Training	favorable	0	0	unspec
NB012	Germany	1	380		1	M	Validation	favorable	0	0	ST1
NB013	Germany	4	3394	HR	1	M	Training	unfavorable	1	1	ST4
NB014	Germany	2b	515		1	F	Validation	favorable	0	0	unspec
NB015	Germany	4	4785	HR	1	M	Training		1	0	ST4
NB016	Germany	4S	0		1	F	Validation	favorable	0	0	ST4S
NB017	Germany	2b	765		1	M	Training	favorable	0	0	unspec
NB018	Germany	2b	507		1	M	Validation	favorable	0	0	unspec
NB019	Germany	1	303		1	F	Training	favorable	0	0	ST1
NB020	Germany	1	497		1	M	Validation	favorable	0	0	ST1
NB021	Germany	1	564		1	F	Training	favorable	0	0	ST1
NB022	Germany	1	401		1	M	Validation	favorable	0	0	ST1
NB023	Germany	1	420		1	M	Training	favorable	0	0	ST1
NB024	Germany	1	499		1	F	Validation		0	0	ST1
NB025	Germany	1	496		1	M	Training	favorable	0	0	ST1
NB026	Germany	1	488		1	F	Validation		0	0	ST1
NB027	Germany	1	440		1	F	Training	favorable	0	0	ST1
NB028	Germany	1	468		1	F	Validation	favorable	0	0	ST1
NB029	Germany	1	463		1	M	Training	favorable	0	0	ST1
NB030	Germany	1	450		1	M	Validation	favorable	0	0	ST1
NB031	Germany	1	494		1	F	Training	favorable	0	0	ST1
NB032	Germany	1	398		1	F	Validation	favorable	0	0	ST1
NB033	Germany	1	479		1	F	Training	favorable	0	0	ST1
NB034	Germany	1	467		1	F	Validation	favorable	0	0	ST1
NB035	Germany	1	173		1	M	Training	favorable	0	0	ST1
NB036	Germany	1	744		1	M	Validation	favorable	0	0	ST1
NB037	Germany	1	446		1	F	Training	favorable	0	0	ST1
NB038	Germany	1	466		1	F	Validation	favorable	0	0	ST1
NB039	Germany	2a	705		1	F	Training	favorable	0	0	unspec
NB040	Germany	2a	971		1	M	Validation		0	0	unspec
NB041	Germany	2b	472		1	F	Training		0	0	unspec
NB042	Germany	2a	975		1	F	Validation	favorable	0	0	unspec
NB043	Germany	2b	458		1	M	Training	favorable	0	0	unspec
NB044	Germany	2a	528		1	F	Validation	favorable	0	0	unspec
NB045	Germany	2a	867		1	F	Training	favorable	0	0	unspec
NB046	Germany	2a	480		1	F	Validation	favorable	0	0	unspec
NB047	Germany	2b	381		1	F	Training	favorable	0	0	unspec
NB048	Germany	2b	715		1	M	Validation	favorable	0	0	unspec
NB049	Germany	2b	638		1	F	Training	favorable	0	0	unspec
NB050	Germany	1	546		1	F	Validation	favorable	0	0	ST1
NB051	Germany	4S	46		1	M	Training	favorable	0	0	ST4S
NB052	Germany	1	1016		1	F	Validation	favorable	0	0	ST1
NB053	Germany	1	10		1	M	Training	favorable	0	0	ST1
NB054	Germany	1	824		1	F	Validation	favorable	0	0	ST1
NB055	Germany	1	94		1	F	Training	favorable	0	0	ST1
NB056	Germany	1	405		1	M	Validation	favorable	0	0	ST1
NB057	Germany	1	449		1	M	Training	favorable	0	0	ST1
NB058	Germany	1	743		1	F	Validation		0	0	ST1
NB059	Germany	1	546		1	F	Training	favorable	0	0	ST1
NB060	Germany	1	470		1	M	Validation	favorable	0	0	ST1
NB061	Germany	2b	442		1	M	Training		0	0	unspec
NB062	Germany	2b	408		1	F	Validation	favorable	0	0	unspec
NB063	Germany	2b	472		1	F	Training		1	0	unspec
NB064	Germany	2b	91		1	M	Validation	favorable	0	0	unspec
NB065	Germany	2a	417		1	M	Training		0	0	unspec
NB066	Germany	2a	453		1	F	Validation		1	0	unspec
NB067	Germany	3	243		1	M	Training		0	0	unspec
NB068	Germany	3	541		1	F	Validation		0	0	unspec
NB069	Germany	3	1585		1	F	Training	unfavorable	1	1	unspec
NB070	Germany	3	379		1	F	Validation		0	0	unspec
NB071	Germany	3	0		1	F	Training	favorable	0	0	unspec
NB072	Germany	3	202		1	M	Validation		0	0	unspec
NB073	Germany	3	344		1	F	Training		0	0	unspec
NB074	Germany	3	1126		1	M	Validation		1	0	unspec
NB075	Germany	3	461		1	F	Training		0	0	unspec
NB076	Germany	3	451		1	M	Validation		0	0	unspec
NB077	Germany	3	66		1	M	Training		0	0	unspec
NB078	Germany	3	1381		1	M	Validation		0	0	unspec
NB079	Germany	3	452		1	M	Training		0	0	unspec
NB080	Germany	3	1000	HR	Amp	F	Validation	unfavorable	1	1	MNA
NB081	Germany	3	2737	HR	Amp	M	Training		0	0	MNA
NB082	Germany	4	1012	HR	1	M	Validation		0	0	ST4
NB083	Germany	4	1262	HR	1	M	Training		0	0	ST4
NB084	Germany	4	495		1	F	Validation		0	0	ST4
NB085	Germany	4	321		1	F	Training		0	0	ST4
NB086	Germany	4	359		1	F	Validation		1	0	ST4
NB087	Germany	4	1602	HR	1	M	Training		1	0	ST4
NB088	Germany	4	400		1	F	Validation		0	0	ST4
NB089	Germany	4	395		1	M	Training		0	0	ST4
NB090	Germany	4	5465	HR	1	F	Validation	unfavorable	1	1	ST4
NB091	Germany	4	2429	HR	1	M	Training		1	0	ST4
NB092	Germany	4	933	HR	1	M	Validation	unfavorable	1	1	ST4
NB093	Germany	4	366		1	M	Training		0	0	ST4
NB094	Germany	4	4394	HR	1	M	Validation	unfavorable	1	1	ST4
NB095	Germany	1	460		1	M	Training	favorable	0	0	ST1
NB096	Germany	1	465		1	F	Validation	favorable	0	0	ST1
NB097	Germany	1	529		1	F	Training	favorable	0	0	ST1
NB098	Germany	1	545		1	M	Validation	favorable	0	0	ST1
NB099	Germany	1	0		1	M	Training	favorable	0	0	ST1
NB100	Germany	1	218		1	M	Validation	favorable	0	0	ST1
NB101	Germany	1	425		1	M	Training	favorable	0	0	ST1
NB102	Germany	1	544		1	M	Validation	favorable	0	0	ST1
NB103	Germany	1	758		1	F	Training		1	0	ST1
NB104	Germany	1	272		1	M	Validation	favorable	0	0	ST1
NB105	Germany	1	887		1	F	Training	favorable	0	0	ST1
NB106	Germany	1	262		1	M	Validation		1	0	ST1
NB107	Germany	1	427		1	F	Training		0	0	ST1
NB108	Germany	4	371		1	M	Validation		0	0	ST4
NB109	Germany	1	101		1	M	Training		1	0	ST1
NB110	Germany	1	92		1	M	Validation	favorable	0	0	ST1
NB111	Germany	1	41		1	F	Training	favorable	0	0	ST1
NB112	Germany	1	734		n.e.	F	Validation		0	0	unspec
NB113	Germany	1	451	HR	Amp	M	Training		1	0	MNA
NB114	Germany	1	465		1	M	Validation	favorable	0	0	ST1
NB115	Germany	2b	417		1	M	Training	favorable	0	0	unspec
NB116	Germany	2a	301		1	F	Validation	favorable	0	0	unspec
NB117	Germany	2a	206		1	F	Training		1	0	unspec
NB118	Germany	2a	256		1	M	Validation	favorable	0	0	unspec
NB119	Germany	2b	207		1	F	Training	unfavorable	1	1	unspec
NB120	Germany	2b	228		1	M	Validation	favorable	0	0	unspec
NB121	Germany	2a	121		1	M	Training	favorable	0	0	unspec
NB122	Germany	2b	4562		1	F	Validation	unfavorable	1	1	unspec
NB123	Germany	2b	151		1	M	Training	favorable	0	0	unspec
NB124	Germany	2a	240		1	M	Validation		1	0	unspec
NB125	Germany	2	9		1	F	Training	favorable	0	0	unspec
NB126	Germany	2a	0		1	F	Validation	favorable	0	0	unspec
NB127	Germany	3	144		1	F	Training		0	0	unspec
NB128	Germany	3	222		1	M	Validation		0	0	unspec
NB129	Germany	3	1701		1	M	Training		0	0	unspec
NB130	Germany	3	47		1	M	Validation		1	0	unspec
NB131	Germany	3	2		1	M	Training	favorable	0	0	unspec
NB132	Germany	3	1071		1	M	Validation		0	0	unspec
NB133	Germany	4	521		1	F	Training		1	0	ST4
NB134	Germany	3	0		1	M	Validation	favorable	0	0	unspec
NB135	Germany	3	526		1	M	Training		0	0	unspec
NB136	Germany	3	1679	HR	Amp	M	Validation	unfavorable	1	1	MNA
NB137	Germany	3	1017	HR	Amp	M	Training	unfavorable	1	1	MNA
NB138	Germany	3	823	HR	Amp	M	Validation		0	0	MNA
NB139	Germany	1	181		1	F	Training	favorable	0	0	ST1
NB140	Germany	4	8983	HR	1	F	Validation	unfavorable	1	1	ST4
NB141	Germany	3	228		1	M	Training	favorable	0	0	unspec
NB142	Germany	3	426		1	F	Validation		0	0	unspec
NB143	Germany	4	1085	HR	1	F	Training		0	0	ST4
NB144	Germany	4	1141	HR	1	M	Validation		0	0	ST4
NB145	Germany	2b	356		1	M	Training	favorable	0	0	unspec
NB146	Germany	2a	108		1	M	Validation		0	0	unspec
NB147	Germany	2a	134		1	M	Training	favorable	0	0	unspec
NB148	Germany	3	13		1	M	Validation	favorable	0	0	unspec
NB149	Germany	2a	666		1	F	Training	unfavorable	1	1	unspec
NB150	Germany	3	181		1	F	Validation	favorable	0	0	unspec
NB151	Germany	2b	1099		1	F	Training	favorable	0	0	unspec
NB152	Germany	1	37		1	M	Validation	favorable	0	0	ST1
NB153	Germany	1	2041		1	F	Training	favorable	0	0	ST1
NB154	Germany	1	82		1	M	Validation	favorable	0	0	ST1
NB155	Germany	1	63		1	M	Training	favorable	0	0	ST1
NB156	Germany	1	49		1	M	Validation	favorable	0	0	ST1
NB157	Germany	1	460		1	M	Training	favorable	0	0	ST1
NB158	Germany	1	23		1	F	Validation	favorable	0	0	ST1
NB159	Germany	1	933		1	F	Training	favorable	0	0	ST1
NB160	Germany	1	356		1	M	Validation	favorable	0	0	ST1
NB161	Germany	1	56		1	F	Training	favorable	0	0	ST1
NB162	Germany	1	700		1	F	Validation	favorable	0	0	ST1
NB163	Germany	1	20		1	M	Training		0	0	ST1
NB164	Germany	1	267		1	M	Validation	favorable	0	0	ST1
NB165	Germany	1	262		1	F	Training	favorable	0	0	ST1
NB166	Germany	1	103		1	M	Validation	favorable	0	0	ST1
NB167	Germany	1	315		1	M	Training	favorable	0	0	ST1
NB168	Germany	1	90		1	F	Validation	favorable	0	0	ST1
NB169	Germany	1	4131	HR	Amp	M	Training	unfavorable	1	1	MNA
NB170	Germany	2a	6		1	M	Validation		1	0	unspec
NB171	Germany	2b	7		1	M	Training	favorable	0	0	unspec
NB172	Germany	1	502		1	M	Validation	favorable	0	0	ST1
NB173	Germany	2a	374		1	F	Training		1	0	unspec
NB174	Germany	2a	429		1	M	Validation	favorable	0	0	unspec
NB175	Germany	4S	134	HR	Amp	F	Training		0	0	MNA
NB176	Germany	2a	363		1	M	Validation		0	0	unspec
NB177	Germany	2a	0		1	F	Training		1	0	unspec
NB178	Germany	2b	0		1	M	Validation	favorable	0	0	unspec
NB179	Germany	2a	42		1	M	Training		1	0	unspec
NB180	Germany	2a	890		1	F	Validation	favorable	0	0	unspec
NB181	Germany	2a	3		1	M	Training		1	0	unspec
NB182	Germany	2b	217		1	M	Validation	favorable	0	0	unspec
NB183	Germany	2b	1676		1	M	Training	favorable	0	0	unspec
NB184	Germany	2b	370		1	M	Validation		0	0	unspec
NB185	Germany	2a	300		1	F	Training	favorable	0	0	unspec
NB186	Germany	3	121		1	F	Validation		1	0	unspec
NB187	Germany	3	1683		1	M	Training		0	0	unspec
NB188	Germany	3	1057		1	F	Validation	unfavorable	1	1	unspec
NB189	Germany	3	448		n.e.	M	Training		1	0	unspec
NB190	Germany	3	1408		1	M	Validation	unfavorable	1	1	unspec
NB191	Germany	3	227		1	F	Training		1	0	unspec
NB192	Germany	3	1004		1	M	Validation	unfavorable	1	1	unspec
NB193	Germany	3	385		1	F	Training		0	0	unspec
NB194	Germany	3	767	HR	Amp	F	Validation	unfavorable	1	1	MNA
NB195	Germany	3	1081	HR	Amp	F	Training	unfavorable	1	1	MNA
NB196	Germany	3	571	HR	Amp	M	Validation		0	0	MNA
NB197	Germany	3	310	HR	Amp	F	Training	unfavorable	1	1	MNA
NB198	Germany	3	423	HR	Amp	F	Validation	unfavorable	1	1	MNA
NB199	Germany	1	186		1	M	Training	favorable	0	0	ST1
NB200	Germany	1	75		1	M	Validation	favorable	0	0	ST1
NB201	Germany	1	98		1	M	Training		0	0	ST1
NB202	Germany	1	23		1	M	Validation	favorable	0	0	ST1
NB203	Germany	1	101		1	M	Training	favorable	0	0	ST1
NB204	Germany	1	18		1	F	Validation	favorable	0	0	ST1
NB205	Germany	1	165		1	M	Training	favorable	0	0	ST1
NB206	Germany	1	35		1	M	Validation	favorable	0	0	ST1
NB207	Germany	1	118		1	F	Training	favorable	0	0	ST1
NB208	Germany	1	29		1	F	Validation	favorable	0	0	ST1
NB209	Germany	1	226		1	F	Training	favorable	0	0	ST1
NB210	Germany	1	204		1	M	Validation	favorable	0	0	ST1
NB211	Germany	1	11		1	M	Training	favorable	0	0	ST1
NB212	Germany	2b	0		1	M	Validation		1	0	unspec
NB213	Germany	1	560		1	M	Training	favorable	0	0	ST1
NB214	Germany	1	437		1	F	Validation	favorable	0	0	ST1
NB215	Germany	1	98		1	M	Training	favorable	0	0	ST1
NB216	Germany	1	262		1	M	Validation	favorable	0	0	ST1
NB217	Germany	2b	129		1	M	Training	favorable	0	0	unspec
NB218	Germany	2a	8		1	M	Validation	favorable	0	0	unspec
NB219	Germany	2a	2		1	M	Training	favorable	0	0	unspec
NB220	Germany	2a	0		1	F	Validation	favorable	0	0	unspec
NB221	Germany	2a	1841		1	M	Training		0	0	unspec
NB222	Germany	2b	2225		1	F	Validation		1	0	unspec
NB223	Germany	3	28		1	F	Training		1	0	unspec
NB224	Germany	1	8926		1	F	Validation		1	0	ST1
NB225	Germany	2a	84		1	M	Training	favorable	0	0	unspec
NB226	Germany	2b	680		1	M	Validation	favorable	0	0	unspec
NB227	Germany	2a	87		1	M	Training		1	0	unspec
NB228	Germany	2a	170		1	F	Validation	favorable	0	0	unspec
NB229	Germany	3	218		1	F	Training	favorable	0	0	unspec
NB230	Germany	3	9		1	M	Validation		0	0	unspec
NB231	Germany	3	279		1	M	Training		1	0	unspec
NB232	Germany	3	49		1	F	Validation		1	0	unspec
NB233	Germany	3	152		1	M	Training		1	0	unspec
NB234	Germany	3	0		1	F	Validation		1	0	unspec
NB235	Germany	4	352		1	F	Training		1	0	ST4
NB236	Germany	3	1742	HR	Amp	M	Validation		0	0	MNA
NB237	Germany	1	1798		1	F	Training	favorable	0	0	ST1
NB238	Germany	4	386		1	M	Validation		0	0	ST4
NB239	Germany	4	1909	HR	1	M	Training		0	0	ST4
NB240	Germany	4	215		1	F	Validation		1	0	ST4
NB241	Germany	4	1101	HR	1	M	Training		0	0	ST4
NB242	Germany	4	1841	HR	1	F	Validation	unfavorable	1	1	ST4
NB243	Germany	4	1640	HR	1	M	Training		0	0	ST4
NB244	Germany	4	724	HR	1	M	Validation	unfavorable	1	1	ST4
NB245	Germany	4	1319	HR	1	M	Training	unfavorable	1	1	ST4
NB246	Germany	4	2324	HR	1	M	Validation		1	0	ST4
NB247	Germany	4	1267	HR	1	M	Training		1	0	ST4
NB248	Germany	4	1273	HR	1	M	Validation		0	0	ST4
NB249	Germany	4	1590	HR	1	M	Training		0	0	ST4
NB250	Germany	4	1529	HR	1	F	Validation	unfavorable	1	1	ST4
NB251	Germany	4	1486	HR	1	M	Training		0	0	ST4
NB252	Germany	4	658	HR	1	F	Validation	unfavorable	1	1	ST4
NB253	Germany	4	247		1	F	Training		0	0	ST4
NB254	Germany	4	219	HR	Amp	M	Validation		0	0	MNA
NB255	Germany	4	982	HR	n.e.	F	Training	unfavorable	1	1	unspec
NB256	Germany	4	279	HR	Amp	F	Validation	unfavorable	1	1	MNA
NB257	Germany	4	1964	HR	Amp	F	Training	unfavorable	1	1	MNA
NB258	Germany	4	3749	HR	Amp	F	Validation		0	0	MNA
NB259	Germany	4	517	HR	Amp	F	Training	unfavorable	1	1	MNA
NB260	Germany	4	710	HR	Amp	F	Validation		0	0	MNA
NB261	Germany	4	1029	HR	Amp	M	Training		0	0	MNA
NB262	Germany	4	633	HR	Amp	F	Validation	unfavorable	1	1	MNA
NB263	Germany	4	8278	HR	Amp	F	Training	unfavorable	1	1	MNA
NB264	Germany	4	2105	HR	Amp	F	Validation	unfavorable	1	1	MNA
NB265	Germany	4	769	HR	Amp	M	Training		0	0	MNA
NB266	Germany	4	880	HR	Amp	F	Validation		0	0	MNA
NB267	Germany	4	978	HR	Amp	F	Training	unfavorable	1	1	MNA
NB268	Germany	4	3842	HR	Amp	M	Validation	unfavorable	1	1	MNA
NB269	Germany	4	583	HR	Amp	F	Training	unfavorable	1	1	MNA
NB270	Germany	4	121	HR	Amp	M	Validation	unfavorable	1	1	MNA
NB271	Germany	4	589	HR	Amp	M	Training	unfavorable	1	1	MNA
NB272	Germany	4	1174	HR	Amp	M	Validation		1	0	MNA
NB273	Germany	4S	165		1	M	Training		1	0	ST4S
NB274	Germany	4S	35		1	F	Validation	favorable	0	0	ST4S
NB275	Germany	4S	52		1	F	Training	favorable	0	0	ST4S
NB276	Germany	4S	12		1	M	Validation	favorable	0	0	ST4S
NB277	Germany	4S	194		1	F	Training	favorable	0	0	ST4S
NB278	Germany	4S	121		1	M	Validation	favorable	0	0	ST4S
NB279	Germany	4S	66		1	M	Training	favorable	0	0	ST4S
NB280	Germany	4S	193		1	F	Validation		0	0	ST4S
NB281	Germany	4S	0		1	M	Training	favorable	0	0	ST4S
NB282	Germany	4S	202		1	M	Validation		1	0	ST4S
NB283	Germany	4S	118		1	M	Training	favorable	0	0	ST4S
NB284	Germany	4S	10		1	M	Validation		1	0	ST4S
NB285	Germany	4S	79		1	M	Training		0	0	ST4S
NB286	Germany	4S	3		1	M	Validation	favorable	0	0	ST4S
NB287	Germany	4S	50		1	F	Training	unfavorable	1	1	ST4S
NB288	Germany	4S	93		1	F	Validation	favorable	0	0	ST4S
NB289	Germany	4S	144		1	F	Training	unfavorable	1	1	ST4S
NB290	Germany	4S	139		1	M	Validation	favorable	0	0	ST4S
NB291	Germany	4S	128		1	F	Training	favorable	0	0	ST4S
NB292	Germany	4S	75		1	M	Validation		0	0	ST4S
NB293	Germany	4S	21		1	M	Training		0	0	ST4S
NB294	Germany	4S	121		1	F	Validation	favorable	0	0	ST4S
NB295	Germany	4S	146		1	F	Training		1	0	ST4S
NB296	Germany	4S	69		1	M	Validation	favorable	0	0	ST4S
NB297	Germany	4S	305		1	M	Training		1	0	ST4S
NB298	Germany	4S	180		1	F	Validation		0	0	ST4S
NB299	Germany	4S	263		1	M	Training	favorable	0	0	ST4S
NB300	Germany	4S	11		1	M	Validation		1	0	ST4S
NB301	Germany	4S	313		1	M	Training	favorable	0	0	ST4S
NB302	Germany	4	105		1	F	Validation		1	0	ST4
NB303	Germany	1	443		1	M	Training	favorable	0	0	ST1
NB304	Germany	4S	3		1	M	Validation	favorable	0	0	ST4S
NB305	Germany	4S	12		1	F	Training	unfavorable	1	1	ST4S
NB306	Germany	4S	16		1	F	Validation		0	0	ST4S
NB307	Germany	4S	121		1	F	Training	favorable	0	0	ST4S
NB308	Germany	4S	143		1	F	Validation	favorable	0	0	ST4S
NB309	Germany	4S	3		1	M	Training		1	0	ST4S
NB310	Germany	4S	116		1	M	Validation		0	0	ST4S
NB311	Germany	4S	0		1	F	Training		1	0	ST4S
NB312	Germany	4S	97		n.e.	M	Validation	favorable	0	0	unspec
NB313	Germany	4S	92	HR	Amp	M	Training		0	0	MNA
NB314	Germany	4	196	HR	Amp	M	Validation	unfavorable	1	1	MNA
NB315	Germany	2a	14		1	M	Training	favorable	0	0	unspec
NB316	Germany	4S	85	HR	Amp	M	Validation	unfavorable	1	1	MNA
NB317	Germany	multilok. (2)	732		1	F	Training	favorable	0	0	unspec
NB318	Spain	1	300		1	F	Validation	favorable	0	0	ST1
NB319	Belgium	4	357	HR	Amp	M	Training	unfavorable	1	1	MNA
NB320	UK	4	1113	HR	1	M	Validation	unfavorable	1	1	ST4
NB321	UK	4	870	HR	Amp	M	Training	unfavorable	1	1	MNA
NB322	UK	4	1611	HR	Amp	M	Validation	unfavorable	1	1	MNA
NB323	UK	4	450		1	M	Training	unfavorable	1	1	ST4
NB324	Spain	1	120		1	M	Validation	favorable	0	0	ST1
NB325	Spain	1	360		1	M	Training	favorable	0	0	ST1
NB326	Spain	4	3240	HR	Amp	F	Validation	unfavorable	1	1	MNA
NB327	Spain	2	690	HR	Amp	M	Training	unfavorable	1	1	MNA
NB328	Spain	4	1560	HR	Amp	F	Validation	unfavorable	1	1	MNA
NB329	USA	4	387		1	M	Training		0	0	ST4
NB330	USA	4	516		1	M	Validation		0	0	ST4
NB331	USA	4	1676	HR	Amp	M	Training	unfavorable	1	1	MNA
NB332	USA	4	549	HR	1	M	Validation		0	0	ST4
NB333	USA	4	1545	HR	1	M	Training	unfavorable	1	1	ST4
NB334	USA	4	432		1	F	Validation		0	0	ST4
NB335	USA	4	1764	HR	1	F	Training	unfavorable	1	1	ST4
NB336	USA	4	1067	HR	Amp	M	Validation		1	0	MNA
NB337	USA	4	1968	HR	1	M	Training	unfavorable	1	1	ST4
NB338	USA	4	1413	HR	Amp	F	Validation		0	0	MNA
NB339	USA	4	714.6	HR	Amp	F	Training	unfavorable	1	1	MNA
NB340	Spain	1	300		1	F	Validation		0	0	ST1
NB341	Spain	4	750	HR	1	M	Training		1	0	ST4
NB342	Spain	1	210		1	F	Validation	favorable	0	0	ST1
NB343	Spain	1	300		1	F	Training		0	0	ST1
NB344	Spain	1	300		1	M	Validation		0	0	ST1
NB345	Spain	1	240		1	M	Training	favorable	0	0	ST1
NB346	Spain	1	310		1	F	Validation	favorable	0	0	ST1
NB347	Spain	1	60		1	F	Training	favorable	0	0	ST1
NB348	Italy	1	47		1	M	Validation	favorable	0	0	ST1
NB349	Israel	3	270		1	F	Training		0	0	unspec
NB350	Israel	3	271		1	F	Validation		0	0	unspec
NB351	Israel	4	1290	HR	1	M	Training		0	0	ST4
NB352	Israel	4	1050	HR	1	M	Validation		0	0	ST4
NB353	Israel	3	1200		1	M	Training	unfavorable	1	1	unspec
NB354	UK	4	267		1	F	Validation	unfavorable	1	1	ST4
NB355	Germany	1	0		1	M	Training	favorable	0	0	ST1
NB356	Germany	2a	1074		1	M	Validation	favorable	0	0	unspec
NB357	Germany	3	364		1	F	Training		1	0	unspec
NB358	Germany	3	304		1	F	Validation		1	0	unspec
NB359	Germany	4	1570	HR	1	M	Training	unfavorable	1	1	ST4
NB360	Germany	4	2135	HR	1	M	Validation	unfavorable	1	1	ST4
NB361	Germany	4	416		n.e.	M	Training		1	0	unspec
NB362	Germany	4	641	HR	Amp	M	Validation	unfavorable	1	1	MNA
NB363	Germany	4S	49		1	M	Training	favorable	0	0	ST4S
NB364	Germany	4S	8		1	M	Validation	favorable	0	0	ST4S
NB365	Germany	4S	80		1	M	Training	favorable	0	0	ST4S
NB366	Germany	4S	0		1	M	Validation	favorable	0	0	ST4S
NB367	Italy	1	56		1	F	Training	favorable	0	0	ST1
NB368	Italy	1	58		1	F	Validation	favorable	0	0	ST1
NB369	Italy	4	1132	HR	1	M	Training	unfavorable	1	1	ST4
NB370	Italy	1	216		1	M	Validation	favorable	0	0	ST1
NB371	USA	4	1488	HR	1	F	Training	unfavorable	1	1	ST4
NB372	USA	4	1890	HR	1	M	Validation		1	0	ST4
NB373	USA	4	489	HR	Amp	F	Training	unfavorable	1	1	MNA
NB374	USA	4	1024	HR	1	M	Validation		1	0	ST4
NB375	USA	4	924	HR	1	M	Training	unfavorable	1	1	ST4
NB376	USA	4	1071	HR	1	M	Validation	unfavorable	1	1	ST4
NB377	USA	4	1437	HR	1	M	Training	unfavorable	1	1	ST4
NB378	USA	4	3072	HR	Amp	F	Validation	unfavorable	1	1	MNA
NB379	USA	4	810	HR	1	M	Training		0	0	ST4
NB380	USA	4	21		1	F	Validation		0	0	ST4
NB381	USA	4	633	HR	Amp	F	Training	unfavorable	1	1	MNA
NB382	Israel	2	660		1	F	Validation		0	0	unspec
NB383	Germany	4	1904	HR	Amp	M	Training	unfavorable	1	1	MNA
NB384	Germany	4	1424	HR	1	F	Validation	unfavorable	1	1	ST4
NB385	Germany	4	2544	HR	1	F	Training	unfavorable	1	1	ST4
NB386	Germany	4	2264	HR	1	F	Validation	unfavorable	1	1	ST4
NB387	Germany	4	431		1	M	Training		0	0	ST4
NB388	Germany	4	1363	HR	1	M	Validation	unfavorable	1	1	ST4
NB389	Germany	4	660	HR	Amp	M	Training		0	0	MNA
NB390	USA	4	822	HR	1	F	Validation		1	1	ST4
NB391	Germany	4	1644	HR	1	M	Training		0	0	ST4
NB392	Germany	4	1282	HR	1	M	Validation	unfavorable	1	1	ST4
NB393	Germany	4	1537	HR	1	M	Training	unfavorable	1	1	ST4
NB394	Germany	4	1524	HR	1	M	Validation		1	0	ST4
NB395	Germany	2a	2111		1	F	Training	favorable	0	0	unspec
NB396	Germany	4	1221	HR	1	F	Validation	unfavorable	1	1	ST4
NB397	Germany	4S	107		1	M	Training	favorable	0	0	ST4S
NB398	Germany	4S	227		1	M	Validation		1	0	ST4S
NB399	Germany	4	1215	HR	1	M	Training		0	0	ST4
NB400	Germany	4	1812	HR	1	M	Validation		1	0	ST4
NB401	Germany	4	1875	HR	1	M	Training		1	0	ST4
NB402	Germany	4	1325	HR	1	F	Validation		1	0	ST4
NB403	Germany	4	447	HR	Amp	M	Training	unfavorable	1	1	MNA
NB404	Germany	4	529	HR	Amp	F	Validation	unfavorable	1	1	MNA
NB405	Germany	4	2338	HR	Amp	M	Training		0	0	MNA
NB406	Germany	4	1053	HR	Amp	F	Validation	unfavorable	1	1	MNA
NB407	Germany	3	1272	HR	Amp	M	Training	unfavorable	1	1	MNA
NB408	Germany	4	907	HR	Amp	M	Validation	unfavorable	1	1	MNA
NB409	Germany	4	827	HR	1	M	Training		0	0	ST4
NB410	Germany	4	2621	HR	1	F	Validation		0	0	ST4
NB411	Germany	4	2186	HR	1	F	Training		1	0	ST4
NB412	Germany	4	1553	HR	1	M	Validation		1	0	ST4
NB413	Germany	4	1431	HR	Amp	F	Training		0	0	MNA
NB414	Germany	4	989	HR	Amp	M	Validation	unfavorable	1	1	MNA
NB415	Germany	4	849	HR	Amp	F	Training		1	0	MNA
NB416	Germany	2b	5225		1	M	Validation		1	0	unspec
NB417	Germany	4S	235		1	M	Training	favorable	0	0	ST4S
NB418	Germany	4	1383	HR	1	M	Validation		0	0	ST4
NB419	Germany	2b	133		1	F	Training		0	0	unspec
NB420	Germany	1	3488		1	F	Validation	favorable	0	0	ST1
NB421	Germany	4S	87		1	M	Training	favorable	0	0	ST4S
NB422	Germany	4	1708	HR	1	M	Validation		1	0	ST4
NB423	Germany	4	207		1	M	Training		1	0	ST4
NB424	Germany	4	533	HR	Amp	F	Validation		0	0	MNA
NB425	Germany	4	227		1	M	Training		0	0	ST4
NB426	Germany	4	1010	HR	1	M	Validation		0	0	ST4
NB427	Germany	4	214		1	M	Training		0	0	ST4
NB428	Germany	4	441	HR	Amp	M	Validation		0	0	MNA
NB429	Germany	4	236		1	F	Training		0	0	ST4
NB430	Germany	4	837	HR	Amp	M	Validation		1	0	MNA
NB431	Germany	4	448	HR	Amp	F	Training		0	0	MNA
NB432	Germany	4	582	HR	Amp	F	Validation		0	0	MNA
NB433	Germany	4	343		1	F	Training		0	0	ST4
NB434	USA	4	309		1	M	Validation		0	0	ST4
NB435	USA	4	282		1	F	Training		0	0	ST4
NB436	USA	4	972	HR	1	M	Validation		0	0	ST4
NB437	USA	4	792	HR	Amp	F	Training		1	1	MNA
NB438	USA	4	936	HR	Amp	M	Validation		1	1	MNA
NB439	USA	4	3636	HR	1	M	Training		1	1	ST4
NB440	USA	4	3189	HR	1	M	Validation		1	1	ST4
NB441	USA	4	435		1	M	Training		0	0	ST4
NB442	USA	4	1026	HR	1	F	Validation		1	1	ST4
NB443	USA	4	935.4	HR	Amp	F	Training		1	1	MNA
NB444	USA	4	1547	HR	Amp	M	Validation		1	1	MNA
NB445	USA	4	1113	HR	1	M	Training		1	1	ST4
NB446	USA	4	1404	HR	1	M	Validation		1	1	ST4
NB447	USA	4	1275	HR	1	M	Training		1	1	ST4
NB448	USA	4	1573	HR	1	F	Validation		1	0	ST4
NB449	USA	4	521	HR	Amp	F	Training		0	0	MNA
NB450	Israel	2	360		1	M	Validation		0	0	unspec
NB451	Israel	2	330		1	M	Training		0	0	unspec
NB452	Israel	1	240		1	F	Validation		0	0	ST1
NB453	Israel	2	30		1	M	Training		0	0	unspec
NB454	USA	4	711	HR	1	M	Validation		1	1	ST4
NB455	USA	4	519		1	M	Training		0	0	ST4
NB456	USA	4	410	HR	Amp	M	Validation		1	1	MNA
NB457	Israel	4	960	HR	Amp	M	Training		1	1	MNA
NB458	Germany	4	1931	HR	1	F	Validation	unfavorable	1	1	ST4
NB459	Germany	1	34	HR	Amp	M	Training		0	0	MNA
NB460	Germany	2a	112	HR	Amp	F	Validation		1	0	MNA
NB461	Germany	4	267	HR	Amp	M	Training		0	0	MNA
NB462	Germany	4	166		1	F	Validation		0	0	ST4
NB463	Germany	1	0		1	F	Training		1	0	ST1
NB464	Germany	4	1289	HR	1	M	Validation	unfavorable	1	1	ST4
NB465	Germany	4	137	HR	Amp	F	Training		0	0	MNA
NB466	Germany	4	1443	HR	1	F	Validation		1	0	ST4
NB467	Germany	4	2786	HR	1	M	Training		0	0	ST4
NB468	Germany	4	456		1	M	Validation		1	0	ST4
NB469	Germany	4	1022	HR	Amp	M	Training		1	0	MNA
NB470	Germany	1	225		1	M	Validation	favorable	0	0	ST1
NB471	Germany	1	25		1	F	Training	favorable	0	0	ST1
NB472	Germany	1	245		1	F	Validation	favorable	0	0	ST1
NB473	Germany	1	146		1	F	Training	favorable	0	0	ST1
NB474	Germany	3	17		1	F	Validation		1	0	unspec
NB475	Germany	4	1575	HR	Amp	M	Training	unfavorable	1	1	MNA
NB476	Germany	3	860		1	F	Validation		0	0	unspec
NB477	Germany	3	323		1	M	Training		0	0	unspec
NB478	Germany	4	1468	HR	1	M	Validation		0	0	ST4
NB479	Germany	1	1516		1	F	Training	favorable	0	0	ST1
NB480	Germany	4	1897	HR	1	M	Validation		0	0	ST4
NB481	Germany	4	2045	HR	Amp	M	Training		0	0	MNA
NB482	Germany	4	465		1	M	Validation		0	0	ST4
NB483	Germany	1	259		1	F	Training		1	0	ST1
NB484	Germany	2a	1546	HR	Amp	F	Validation		0	0	MNA
NB485	Germany	3	712	HR	Amp	F	Training		0	0	MNA
NB486	Germany	2a	478	HR	Amp	M	Validation		1	0	MNA
NB487	Germany	4	162	HR	Amp	M	Training		0	0	MNA
NB488	Germany	4	212		1	F	Validation		0	0	ST4
NB489	Germany	4	865	HR	Amp	F	Training		0	0	MNA
NB490	Germany	4	1759	HR	Amp	F	Validation		1	0	MNA
NB491	Germany	4	2326	HR	1	M	Training		1	0	ST4
NB492	Germany	4	947	HR	Amp	M	Validation	unfavorable	1	1	MNA
NB493	Germany	1	190		1	M	Training	favorable	0	0	ST1
NB494	Germany	1	56		1	M	Validation	favorable	0	0	ST1
NB495	Germany	1	163		1	M	Training	favorable	0	0	ST1
NB496	Germany	1	132		1	M	Validation		1	0	ST1
NB497	Germany	1	379		1	F	Training	favorable	0	0	ST1
NB498	Germany	1	530		1	F	Validation	favorable	0	0	ST1
