# Supplementary material for: Multi-omics integration for neuroblastoma clinical endpoint prediction
Source: Biol Direct. 2018 Apr 3;13:5. doi: 10.1186/s13062-018-0207-8 (PMC5907722; doi:10.1186/s13062-018-0207-8)
Supplement: Supplementary file 2 — Table S2. Information relative to the match of aCGH samples and RNA-Seq/microarray samples included in the study. (XLSX 9.23 kb) [file 13062_2018_207_MOESM2_ESM.xlsx]

## Sheet: S2_aCGH_SEQC_match_CAMDA
GSE45480	GSE56109	GSE25771	GSE35953	Barcode_aCGH	SEQC_NB_ID
NB21		G3_Cologne_251275011613.txt		251275011613	NB242
NB9				251275012999	NB056
NB3				251270010385	NB022
NB121	NB11			251469811081_1_2	NB038
NB141		G2_Cologne_251469812850_1_2.txt		251469812850_1_2	NB084
NB31		G2_Cologne_251275011631.txt		251275011631	NB088
NB135		G1_Cologne_251469812732_1_1.txt		251469812732_1_1	NB281
NB2				251270010382	NB023
NB25				251275011619	NB075
NB54		G2_Cologne_251275011670.txt		251275011670	NB085
NB73		G1_Cologne_251328220491.txt		251328220491	NB289
NB10		G2_Cologne_251270010387.txt		251270010387	NB387
	NB14			251469812539_1_2	NB052
NB14			Cologne_251275011600	251275011600	NB389
NB39				251275011644	NB496
NB22		G3_Cologne_251275011614.txt		251275011614	NB090
NB120				251469811081_1_1	NB034
			Cologne_251270010270	251270010270	NB083
NB30		G3_Cologne_251275011628.txt		251275011628	NB013
NB13		G3_Cologne_251275011598.txt		251275011598	NB092
NB41				251275011647	NB010
NB5	NB33			251275013001	NB050
NB16			Cologne_251275011608	251275011608	NB251
	NB25			251275011623	NB136
NB126				251469812323_1_2	NB076
NB40				251275011646	NB109
NB71				251328220489	NB063
NB148				251469812909_1_2	NB385
NB52		G1_Cologne_251275011668.txt		251275011668	NB286
	NB26			251275011625	NB113
NB127				251469812324_1_1	NB067
NB24		G1_Cologne_251275011617.txt		251275011617	NB398
NB48		G3_Cologne_251275011662.txt		251275011662	NB002
NB130		G1_Cologne_251469812541_1_1.txt		251469812541_1_1	NB285
NB51		G1_Cologne_251275011667.txt		251275011667	NB278
NB11				251275011592	NB384
NB149				251469812910_1_2	NB396
NB123				251469811082_1_2	NB101
NB33				251275011634	NB119
NB6				251275011776	NB086
NB18		G3_Cologne_251275011610.txt		251275011610	NB094
NB131		G1_Cologne_251469812542_1_1.txt		251469812542_1_1	NB275
NB29				251275011626	NB149
NB19				251275011611	NB270
NB20			Cologne_251275011612	251275011612	NB143
		G3_Cologne_251275011661.txt		251275011661	NB383
NB42				251275011648	NB080
NB46		G2_Cologne_251275011659.txt		251275011659	NB093
NB53		G3_Cologne_251275011669.txt		251275011669	NB268
	NB15			251469812849_1_1	NB106
NB50		G1_Cologne_251275011664.txt		251275011664	NB397
NB35		G3_Cologne_251275011636.txt		251275011636	NB003
		G2_Cologne_251275011655.txt		251275011655	NB089
NB47		G3_Cologne_251275011660.txt		251275011660	NB271
NB152				251469812930_1_1	NB245
NB43				251275011652	NB099
NB125				251469812323_1_1	NB008
NB36		G3_Cologne_251275011639.txt		251275011639	NB267
	NB24			251275011602	NB040
NB122				251469811082_1_1	NB366
NB61			Cologne_251275011698	251275011698	NB478
NB58				251275011691	NB091
NB140		G1_Cologne_251469812734_1_2.txt		251469812734_1_2	NB283
NB45		G3_Cologne_251275011658.txt		251275011658	NB001
NB72				251328220490	NB117
	NB23			251469814896_1_1	NB074
NB26				251275011620	NB073
NB32			Cologne_251275011633	251275011633	NB261
NB59				251275011693	NB240
NB38				251275011642	NB123
NB8				251275011653	NB130
NB27				251275011621	NB122
NB60				251275011694	NB432
NB44				251275011656	NB125
NB115				251469810685_1_1	NB138
NB17				251275011609	NB170
NB136		G1_Cologne_251469812732_1_2.txt		251469812732_1_2	NB274
NB119				251469810782_1_1	NB019
NB37				251275011640	NB120
NB7				251275013178	NB007
NB70				251328220488	NB124
		G1_Cologne_251275011688.txt		251275011688	NB284
NB143		G2_Cologne_251469812851_1_2.txt		251469812851_1_2	NB108
NB95				251469810665_1_1	NB140
NB69				251328220170	NB069
NB124				251469811083_1_1	NB498
NB137		G1_Cologne_251469812733_1_1.txt		251469812733_1_1	NB291
NB113				251469810683_1_2	NB196
NB138		G1_Cologne_251469812733_1_2.txt		251469812733_1_2	NB288
NB65		G1_Cologne_251328219422.txt		251328219422	NB287
		G1_Cologne_251469810782_1_2.txt		251469810782	NB016
NB116		G3_Cologne_251469810686_1_2.txt		251469810686_1_2	NB005
NB139		G1_Cologne_251469812734_1_1.txt		251469812734_1_1	NB051
NB55		G1_Cologne_251275011682.txt		251275011682	NB311
NB28				251275011624	NB137
NB87				251469810680_1_1	NB359
NB128				251469812326_1_2	NB167
NB153				251469814842_1_1	NB257
NB67				251328220167	NB177
NB75				251328224479	NB394
NB76				251328224480	NB182
NB77				251328224481	NB184
NB91		G1_Cologne_251469810680_1_2.txt		251469810680_1_2	NB301
NB154				251469814843_1_1	NB190
NB81				251469810681_1_1	NB250
NB96				251469810665_1_2	NB168
NB97				251469810666_1_2	NB474
		G1_Cologne_251469810667_1_2.txt		251469810667	NB421
	NB9			251469810781_1_1	NB412
NB99				251469810668_1_2	NB163
	NB10			251469810781_1_2	NB237
NB98				251469810668_1_1	NB303
NB103				251469810674_1_1	NB185
NB104				251469810674_1_2	NB164
NB106				251469810677_1_1	NB315
NB68				251328220169	NB179
NB107				251469810677_1_2	NB313
NB92				251469810660_1_1	NB178
NB108				251469810678_1_1	NB158
NB109				251469810678_1_2	NB473
NB110		G1_Cologne_251469810679_1_1.txt		251469810679_1_1	NB310
NB111		G3_Cologne_251469810679_1_2.txt		251469810679_1_2	NB392
NB85				251469810663_1_1	NB393
NB132				251469812542_1_2	NB316
	NB2			251469810664_1_1	NB266
NB133		G1_Cologne_251469812543_1_2.txt		251469812543_1_2	NB309
	NB4			251469810669_1_2	NB360
NB112				251469810683_1_1	NB230
NB102				251469810671_1_2	NB218
NB100				251469810669_1_1	NB201
NB101				251469810671_1_1	NB314
NB144				251469812852_1_1	NB213
NB145				251469812852_1_2	NB202
NB146				251469812853_1_1	NB223
NB147				251469812853_1_2	NB231
NB155				251469814846_1_1	NB204
NB156				251469814846_1_2	NB232
NB94				251469814847_1_1	NB160
NB158				251469814848_1_2	NB181
NB161				251469814850_1_1	NB161
NB162				251469814850_1_2	NB157
NB160				251469814849_1_2	NB292
NB163				251469814890_1_1	NB211
NB164				251469814890_1_2	NB214
NB167				251469814892_1_2	NB472
