# Supplementary material for: Multi-omics integration for neuroblastoma clinical endpoint prediction
Source: Biol Direct. 2018 Apr 3;13:5. doi: 10.1186/s13062-018-0207-8 (PMC5907722; doi:10.1186/s13062-018-0207-8)
Supplement: Supplementary file 3 — Tables S3 and S4. INF performances (MCC CV, MCC val, Nfeat) color coded to highlight cases in which INF performs better than juxt or rSNF integration approaches (sheet S3 :juxt vs. INF; sheet S4: rSNF vs. INF). Green cell background: MCC CV (or MCC val or Nfeat) is equal between INF and juxt or rSNF; yellow cell background: MCC INF−MCCjuxt<0.1 or MCC INF−MCCrSNF<0.1; NP: not performed; NA: not available (see main text); SF: the top feature set is too small for reliable classification. (XLSX 10.5 kb) [file 13062_2018_207_MOESM3_ESM.xlsx]

## Sheet: S3 juxt vs INF
		145 subset									498 subset
		AG1-G_CNV-G			AG1-G_MAV-G			CNV-G_MAV-G			AG1-G_MAV-G
		MCC_int	MCC_val	Nfeat	MCC_int	MCC_val	Nfeat	MCC_int	MCC_val	Nfeat	MCC_int	MCC_val	Nfeat
RF	ALL-EFS	0.531 (0.481-0.582)	0.293	1000	0.432 (0.385-0.481)	0.375	100	0.422 (0.371-0.477)	0.591	2003	0.497 (0.471-0.526)	0.474	62
	ALL-OS	SF	SF	SF	0.625 (0.553-0.69)	0.346	5	0.681 (0.62-0.74)	0.43	21	0.526 (0.485-0.569)	0.44	50
	CLASS	0.915 (0.878-0.951)	0.777	32	0.756 (0.708-0.806)	0.91	500	SF	SF	SF	0.931 (0.913-0.951)	0.817	20
	HR-EFS	NP	NP	NP	NP	NP	NP	NP	NP	NP	NA	NA	NA
	HR-OS	NP	NP	NP	NP	NP	NP	NP	NP	NP	0.341 (0.283-0.397)	0.084	50
RF Kbest	ALL-EFS	0.495 (0.448-0.546)	0.38	1000	0.468 (0.419-0.519)	0.288	50	0.425 (0.369-0.481)	0.593	1000	0.482 (0.453-0.514)	0.521	455
	ALL-OS	0.545 (0.452-0.631)	0.279	25	0.546 (0.475-0.607)	0.506	1000	0.638 (0.562-0.709)	0.493	381	0.551 (0.517-0.588)	0.427	100
	CLASS	0.82 (0.77-0.869)	0.867	822	0.755 (0.682-0.82)	0.822	10	0.768 (0.712-0.824)	1	32	0.935 (0.915-0.954)	0.817	23
	HR-EFS	NP	NP	NP	NP	NP	NP	NP	NP	NP	NA	NA	NA
	HR-OS	NP	NP	NP	NP	NP	NP	NP	NP	NP	0.357 (0.3-0.415)	0.048	1383
LSVM	ALL-EFS	NA	NA	NA	0.532 (0.475-0.589)	0.288	67	NA	NA	NA	NA	NA	NA
	ALL-OS	NA	NA	NA	0.66 (0.604-0.712)	0.699	75	0.778 (0.72-0.833)	0.506	100	NA	NA	NA
	CLASS	0.749 (0.691-0.806)	0.777	5	1 (1-1)	0.687	10	NA	NA	NA	0.906 (0.888-0.926)	0.845	41
	HR-EFS	NP	NP	NP	NP	NP	NP	NP	NP	NP	0.627 (0.575-0.681)	0.173	50
	HR-OS	NP	NP	NP	NP	NP	NP	NP	NP	NP	NA	NA	NA
LSVM Kbest	ALL-EFS	NA	NA	NA	NA	NA	NA	0.358 (0.296-0.424)	0.346	5	0.441 (0.408-0.475)	0.463	10
	ALL-OS	0.6 (0.533-0.664)	0.677	20	NA	NA	NA	0.645 (0.583-0.701)	0.562	92	0.557 (0.534-0.581)	0.499	10
	CLASS	0.807 (0.757-0.861)	0.865	16	0.806 (0.749-0.861)	0.865	5	NA	NA	NA	0.922 (0.903-0.941)	0.817	17
	HR-EFS	NP	NP	NP	NP	NP	NP	NP	NP	NP	0.201 (0.14-0.264)	0.083	73
	HR-OS	NP	NP	NP	NP	NP	NP	NP	NP	NP	0.284 (0.226-0.34)	0.083	53

## Sheet: S4 rSNF vs INF
		145 subset									498 subset
		AG1-G_CNV-G			AG1-G_MAV-G			CNV-G_MAV-G			AG1-G_MAV-G
		MCC_int	MCC_val	Nfeat	MCC_int	MCC_val	Nfeat	MCC_int	MCC_val	Nfeat	MCC_int	MCC_val	Nfeat
RF	ALL-EFS	0.531 (0.481-0.582)	0.293	1000	0.432 (0.385-0.481)	0.375	100	0.422 (0.371-0.477)	0.591	2003	0.497 (0.471-0.526)	0.474	62
	ALL-OS	SF	SF	SF	0.625 (0.553-0.69)	0.346	5	0.681 (0.62-0.74)	0.43	21	0.526 (0.485-0.569)	0.44	50
	CLASS	0.915 (0.878-0.951)	0.777	32	0.756 (0.708-0.806)	0.91	500	SF	SF	SF	0.931 (0.913-0.951)	0.817	20
	HR-EFS	NP	NP	NP	NP	NP	NP	NP	NP	NP	NA	NA	NA
	HR-OS	NP	NP	NP	NP	NP	NP	NP	NP	NP	0.341 (0.283-0.397)	0.084	50
RF Kbest	ALL-EFS	0.495 (0.448-0.546)	0.38	1000	0.468 (0.419-0.519)	0.288	50	0.425 (0.369-0.481)	0.593	1000	0.482 (0.453-0.514)	0.521	455
	ALL-OS	0.545 (0.452-0.631)	0.279	25	0.546 (0.475-0.607)	0.506	1000	0.638 (0.562-0.709)	0.493	381	0.551 (0.517-0.588)	0.427	100
	CLASS	0.82 (0.77-0.869)	0.867	822	0.755 (0.682-0.82)	0.822	10	0.768 (0.712-0.824)	1	32	0.935 (0.915-0.954)	0.817	23
	HR-EFS	NP	NP	NP	NP	NP	NP	NP	NP	NP	NA	NA	NA
	HR-OS	NP	NP	NP	NP	NP	NP	NP	NP	NP	0.357 (0.3-0.415)	0.048	1383
LSVM	ALL-EFS	NA	NA	NA	0.532 (0.475-0.589)	0.288	67	NA	NA	NA	NA	NA	NA
	ALL-OS	NA	NA	NA	0.66 (0.604-0.712)	0.699	75	0.778 (0.72-0.833)	0.506	100	NA	NA	NA
	CLASS	0.749 (0.691-0.806)	0.777	5	1 (1-1)	0.687	10	NA	NA	NA	0.906 (0.888-0.926)	0.845	41
	HR-EFS	NP	NP	NP	NP	NP	NP	NP	NP	NP	0.627 (0.575-0.681)	0.173	50
	HR-OS	NP	NP	NP	NP	NP	NP	NP	NP	NP	NA	NA	NA
LSVM Kbest	ALL-EFS	NA	NA	NA	NA	NA	NA	0.358 (0.296-0.424)	0.346	5	0.441 (0.408-0.475)	0.463	10
	ALL-OS	0.6 (0.533-0.664)	0.677	20	NA	NA	NA	0.645 (0.583-0.701)	0.562	92	0.557 (0.534-0.581)	0.499	10
	CLASS	0.807 (0.757-0.861)	0.865	16	0.806 (0.749-0.861)	0.865	5	NA	NA	NA	0.922 (0.903-0.941)	0.817	17
	HR-EFS	NP	NP	NP	NP	NP	NP	NP	NP	NP	0.201 (0.14-0.264)	0.083	73
	HR-OS	NP	NP	NP	NP	NP	NP	NP	NP	NP	0.284 (0.226-0.34)	0.083	53
