# Supplementary material for: Multi-omics integration for neuroblastoma clinical endpoint prediction
Source: Biol Direct. 2018 Apr 3;13:5. doi: 10.1186/s13062-018-0207-8 (PMC5907722; doi:10.1186/s13062-018-0207-8)
Supplement: Supplementary file 4 — Tables S5–S8. The tables highlight the cases in which INF performs similarly or better than both juxt and rSNF. Each sheet represents one classifier (sheet S5: RF; sheet S6: RF KBest; sheet S7: LSVM; sheet S8: LSVM KBest). The information is coded as follows. Bold: INF performs better than both juxt and rSNF in terms of MCC CV, MCC val and Nfeat. Black (not bold): MCC INF − MCCjuxt < 0.1 and MCC INF − MCCrSNF<0.1. Light gray: failed run or INF performs worse in either CV or validation. (XLSX 15.7 kb) [file 13062_2018_207_MOESM4_ESM.xlsx]

## Sheet: S5 RF
			juxt			INF			rSNF			INF
SUBSET	ENDPOINT	PLATP	MCC_int	MCC_val	Nfeat	MCC_int	MCC_val	Nfeat	MCC_int	MCC_val	Nfeat	MCC_int	MCC_val	Nfeat
145	ALL-EFS	AG1-G_CNV-G	0.393 (0.335-0.451)	0.456	10000	0.531 (0.481-0.582)	0.293	1000	0.456 (0.41-0.505)	0.43	10000	0.531 (0.481-0.582)	0.293	1000
145	ALL-EFS	AG1-G_MAV-G	0.425 (0.373-0.476)	0.484	10000	0.432 (0.385-0.481)	0.375	100	0.433 (0.383-0.484)	0.422	500	0.432 (0.385-0.481)	0.375	100
145	ALL-EFS	CNV-G_MAV-G	0.426 (0.369-0.487)	0.513	10000	0.422 (0.371-0.477)	0.591	2003	0.404 (0.347-0.465)	0.564	10000	0.422 (0.371-0.477)	0.591	2003
145	ALL-OS	AG1-G_CNV-G	0.525 (0.442-0.601)	0.475	75	0.563 (0.475-0.639)	0.439	3	0.511 (0.427-0.59)	0.293	1000	0.563 (0.475-0.639)	0.439	3
145	ALL-OS	AG1-G_MAV-G	0.505 (0.425-0.577)	0.439	75	0.625 (0.553-0.69)	0.346	5	0.543 (0.471-0.608)	0.589	5000	0.625 (0.553-0.69)	0.346	5
145	ALL-OS	CNV-G_MAV-G	0.52 (0.438-0.596)	0.439	25	0.681 (0.62-0.74)	0.43	21	0.491 (0.41-0.564)	0.439	10000	0.681 (0.62-0.74)	0.43	21
145	CLASS	AG1-G_CNV-G	0.715 (0.653-0.774)	0.82	100	0.915 (0.878-0.951)	0.777	32	0.724 (0.656-0.796)	0.956	10000	0.915 (0.878-0.951)	0.777	32
145	CLASS	AG1-G_MAV-G	0.733 (0.686-0.783)	0.91	10000	0.756 (0.708-0.806)	0.91	500	0.72 (0.665-0.78)	0.91	10000	0.756 (0.708-0.806)	0.91	500
145	CLASS	CNV-G_MAV-G	0.702 (0.652-0.752)	0.915	50	0.724 (0.676-0.775)	0.871	1	0.785 (0.731-0.836)	0.956	100	0.724 (0.676-0.775)	0.871	1
498	ALL-EFS	AG1-G_MAV-G	0.451 (0.422-0.483)	0.521	75	0.497 (0.471-0.526)	0.474	62	0.448 (0.415-0.481)	0.499	10000	0.497 (0.471-0.526)	0.474	62
498	ALL-OS	AG1-G_MAV-G	0.46 (0.416-0.502)	0.41	500	0.526 (0.485-0.569)	0.44	50	0.458 (0.419-0.498)	0.404	10000	0.526 (0.485-0.569)	0.44	50
498	CLASS	AG1-G_MAV-G	0.902 (0.878-0.925)	0.845	100	0.931 (0.913-0.951)	0.817	20	0.909 (0.891-0.927)	0.845	100	0.931 (0.913-0.951)	0.817	20
498	HR-EFS	AG1-G_MAV-G	0.184 (0.116-0.25)	0.282	25	NA	NA	NA	0.03 (-0.023-0.09)	-0.019	25	NA	NA	NA
498	HR-OS	AG1-G_MAV-G	0.353 (0.285-0.416)	0.059	5000	0.341 (0.283-0.397)	0.084	50	0.337 (0.281-0.394)	0.155	5000	0.341 (0.283-0.397)	0.084	50

## Sheet: S6 RF KBest
			juxt			INF			rSNF			INF
SUBSET	ENDPOINT	PLATP	MCC_int	MCC_val	Nfeat	MCC_int	MCC_val	Nfeat	MCC_int	MCC_val	Nfeat	MCC_int	MCC_val	Nfeat
145	ALL-EFS	AG1-G_CNV-G	0.41 (0.359-0.468)	0.399	10000	0.495 (0.448-0.546)	0.38	1000	0.456 (0.41-0.505)	0.43	10000	0.495 (0.448-0.546)	0.38	1000
145	ALL-EFS	AG1-G_MAV-G	0.437 (0.391-0.49)	0.476	1000	0.468 (0.419-0.519)	0.288	50	0.433 (0.383-0.484)	0.422	500	0.468 (0.419-0.519)	0.288	50
145	ALL-EFS	CNV-G_MAV-G	0.445 (0.394-0.501)	0.593	10000	0.425 (0.369-0.481)	0.593	1000	0.404 (0.347-0.465)	0.564	10000	0.425 (0.369-0.481)	0.593	1000
145	ALL-OS	AG1-G_CNV-G	0.538 (0.453-0.613)	0.536	500	0.545 (0.452-0.631)	0.279	25	0.511 (0.427-0.59)	0.293	1000	0.545 (0.452-0.631)	0.279	25
145	ALL-OS	AG1-G_MAV-G	0.506 (0.42-0.58)	0.526	5000	0.546 (0.475-0.607)	0.506	1000	0.543 (0.471-0.608)	0.589	5000	0.546 (0.475-0.607)	0.506	1000
145	ALL-OS	CNV-G_MAV-G	0.489 (0.405-0.567)	0.493	500	0.638 (0.562-0.709)	0.493	381	0.491 (0.41-0.564)	0.439	10000	0.638 (0.562-0.709)	0.493	381
145	CLASS	AG1-G_CNV-G	0.724 (0.668-0.783)	0.91	1000	0.82 (0.77-0.869)	0.867	822	0.724 (0.656-0.796)	0.956	10000	0.82 (0.77-0.869)	0.867	822
145	CLASS	AG1-G_MAV-G	0.731 (0.687-0.777)	0.91	10000	0.755 (0.682-0.82)	0.822	10	0.72 (0.665-0.78)	0.91	10000	0.755 (0.682-0.82)	0.822	10
145	CLASS	CNV-G_MAV-G	0.71 (0.665-0.763)	0.91	500	0.768 (0.712-0.824)	1	32	0.785 (0.731-0.836)	0.956	100	0.768 (0.712-0.824)	1	32
498	ALL-EFS	AG1-G_MAV-G	0.452 (0.422-0.484)	0.52	500	0.482 (0.453-0.514)	0.521	455	0.448 (0.415-0.481)	0.499	10000	0.482 (0.453-0.514)	0.521	455
498	ALL-OS	AG1-G_MAV-G	0.479 (0.441-0.52)	0.41	100	0.551 (0.517-0.588)	0.427	100	0.458 (0.419-0.498)	0.404	10000	0.551 (0.517-0.588)	0.427	100
498	CLASS	AG1-G_MAV-G	0.905 (0.88-0.928)	0.813	50	0.935 (0.915-0.954)	0.817	23	0.909 (0.891-0.927)	0.845	100	0.935 (0.915-0.954)	0.817	23
498	HR-EFS	AG1-G_MAV-G	0.172 (0.109-0.232)	0.287	500	NA	NA	NA	0.03 (-0.023-0.09)	-0.019	25	NA	NA	NA
498	HR-OS	AG1-G_MAV-G	0.367 (0.306-0.425)	0.087	10000	0.357 (0.3-0.415)	0.048	1383	0.337 (0.281-0.394)	0.155	5000	0.357 (0.3-0.415)	0.048	1383

## Sheet: S7 LSVM
			juxt			INF			rSNF			INF
SUBSET	ENDPOINT	PLATP	MCC_int	MCC_val	Nfeat	MCC_int	MCC_val	Nfeat	MCC_int	MCC_val	Nfeat	MCC_int	MCC_val	Nfeat
145	ALL-EFS	AG1-G_CNV-G	0.207 (0.141-0.278)	0.197	1000	NA	NA	NA	0.488 (0.431-0.546)	0.567	100	NA	NA	NA
145	ALL-EFS	AG1-G_MAV-G	0.334 (0.27-0.4)	0.355	10000	0.532 (0.475-0.589)	0.288	67	0.316 (0.257-0.375)	0.233	1000	0.532 (0.475-0.589)	0.288	67
145	ALL-EFS	CNV-G_MAV-G	0.337 (0.283-0.391)	0.385	5000	NA	NA	NA	0.325 (0.268-0.382)	0.539	500	NA	NA	NA
145	ALL-HR	AG1-G_CNV-G	0.833 (0.785-0.881)	0.853	100	0.848 (0.813-0.881)	0.822	19	0.742 (0.691-0.792)	0.71	5000	0.848 (0.813-0.881)	0.822	19
145	ALL-HR	AG1-G_MAV-G	0.81 (0.768-0.852)	0.822	5000	0.885 (0.855-0.918)	0.853	500	0.794 (0.745-0.842)	0.822	10000	0.885 (0.855-0.918)	0.853	500
145	ALL-HR	CNV-G_MAV-G	0.788 (0.742-0.834)	0.853	5000	0.717 (0.674-0.757)	0.743	50	0.81 (0.77-0.85)	0.786	1000	0.717 (0.674-0.757)	0.743	50
145	ALL-OS	AG1-G_CNV-G	0.523 (0.443-0.591)	0.359	500	NA	NA	NA	0.565 (0.496-0.627)	0.593	1000	NA	NA	NA
145	ALL-OS	AG1-G_MAV-G	0.543 (0.469-0.606)	0.608	10000	0.66 (0.604-0.712)	0.699	75	0.66 (0.606-0.711)	0.494	1000	0.66 (0.604-0.712)	0.699	75
145	ALL-OS	CNV-G_MAV-G	0.552 (0.483-0.618)	0.567	5000	0.778 (0.72-0.833)	0.506	100	0.64 (0.559-0.709)	0.478	10000	0.778 (0.72-0.833)	0.506	100
145	CLASS	AG1-G_CNV-G	0.757 (0.692-0.821)	0.867	10000	0.749 (0.691-0.806)	0.777	5	0.755 (0.695-0.816)	0.736	1000	0.749 (0.691-0.806)	0.777	5
145	CLASS	AG1-G_MAV-G	0.718 (0.65-0.786)	0.777	75	1 (1-1)	0.687	10	0.711 (0.663-0.763)	0.867	10000	1 (1-1)	0.687	10
145	CLASS	CNV-G_MAV-G	0.7 (0.654-0.747)	0.73	5000	NA	NA	NA	0.814 (0.772-0.861)	0.71	5	NA	NA	NA
498	ALL-EFS	AG1-G_MAV-G	0.462 (0.433-0.494)	0.486	10000	NA	NA	NA	0.481 (0.45-0.514)	0.515	75	NA	NA	NA
498	ALL-HR	AG1-G_MAV-G	0.837 (0.813-0.859)	0.871	10000	0.765 (0.741-0.788)	0.744	25	0.831 (0.809-0.853)	0.836	1000	0.765 (0.741-0.788)	0.744	25
498	ALL-OS	AG1-G_MAV-G	0.49 (0.451-0.529)	0.466	10000	NA	NA	NA	0.545 (0.517-0.575)	0.528	100	NA	NA	NA
498	CLASS	AG1-G_MAV-G	0.872 (0.846-0.899)	0.903	10000	0.906 (0.888-0.926)	0.845	41	0.905 (0.886-0.925)	0.845	75	0.906 (0.888-0.926)	0.845	41
498	HR-EFS	AG1-G_MAV-G	0.241 (0.179-0.3)	0.246	10000	0.627 (0.575-0.681)	0.173	50	0.318 (0.266-0.368)	0.193	1000	0.627 (0.575-0.681)	0.173	50
498	HR-OS	AG1-G_MAV-G	0.358 (0.305-0.411)	0.129	5000	NA	NA	NA	0.353 (0.29-0.413)	0.246	500	NA	NA	NA

## Sheet: S8 LSVM KBest
			juxt			INF			rSNF			INF
SUBSET	ENDPOINT	PLATP	MCC_int	MCC_val	Nfeat	MCC_int	MCC_val	Nfeat	MCC_int	MCC_val	Nfeat	MCC_int	MCC_val	Nfeat
145	ALL-EFS	AG1-G_CNV-G	0.372 (0.308-0.437)	0.312	100	NA	NA	NA	0.488 (0.431-0.546)	0.567	100	NA	NA	NA
145	ALL-EFS	AG1-G_MAV-G	0.3 (0.246-0.357)	0.301	25	NA	NA	NA	0.316 (0.257-0.375)	0.233	1000	NA	NA	NA
145	ALL-EFS	CNV-G_MAV-G	0.326 (0.253-0.399)	0.251	10000	0.358 (0.296-0.424)	0.346	5	0.325 (0.268-0.382)	0.539	500	0.358 (0.296-0.424)	0.346	5
145	ALL-HR	AG1-G_CNV-G	0.853 (0.806-0.898)	0.791	1000	0.806 (0.772-0.84)	0.763	354	0.742 (0.691-0.792)	0.71	5000	0.806 (0.772-0.84)	0.763	354
145	ALL-HR	AG1-G_MAV-G	0.825 (0.783-0.865)	0.822	5000	0.797 (0.75-0.842)	0.853	1000	0.794 (0.745-0.842)	0.822	10000	0.797 (0.75-0.842)	0.853	1000
145	ALL-HR	CNV-G_MAV-G	0.782 (0.744-0.825)	0.822	10000	0.733 (0.697-0.768)	0.859	500	0.81 (0.77-0.85)	0.786	1000	0.733 (0.697-0.768)	0.859	500
145	ALL-OS	AG1-G_CNV-G	0.568 (0.487-0.638)	0.677	100	0.6 (0.533-0.664)	0.677	20	0.565 (0.496-0.627)	0.593	1000	0.6 (0.533-0.664)	0.677	20
145	ALL-OS	AG1-G_MAV-G	0.571 (0.475-0.652)	0.659	5	NA	NA	NA	0.66 (0.606-0.711)	0.494	1000	NA	NA	NA
145	ALL-OS	CNV-G_MAV-G	0.579 (0.496-0.652)	0.536	100	0.645 (0.583-0.701)	0.562	92	0.64 (0.559-0.709)	0.478	10000	0.645 (0.583-0.701)	0.562	92
145	CLASS	AG1-G_CNV-G	0.777 (0.722-0.831)	0.91	100	0.807 (0.757-0.861)	0.865	16	0.755 (0.695-0.816)	0.736	1000	0.807 (0.757-0.861)	0.865	16
145	CLASS	AG1-G_MAV-G	0.717 (0.664-0.778)	0.875	5000	0.806 (0.749-0.861)	0.865	5	0.711 (0.663-0.763)	0.867	10000	0.806 (0.749-0.861)	0.865	5
145	CLASS	CNV-G_MAV-G	0.715 (0.662-0.772)	0.777	1000	NA	NA	NA	0.814 (0.772-0.861)	0.71	5	NA	NA	NA
498	ALL-EFS	AG1-G_MAV-G	0.456 (0.424-0.49)	0.512	500	0.441 (0.408-0.475)	0.463	10	0.481 (0.45-0.514)	0.515	75	0.441 (0.408-0.475)	0.463	10
498	ALL-HR	AG1-G_MAV-G	0.817 (0.794-0.839)	0.869	10000	0.823 (0.8-0.846)	0.827	987	0.831 (0.809-0.853)	0.836	1000	0.823 (0.8-0.846)	0.827	987
498	ALL-OS	AG1-G_MAV-G	0.524 (0.498-0.549)	0.546	50	0.557 (0.534-0.581)	0.499	10	0.545 (0.517-0.575)	0.528	100	0.557 (0.534-0.581)	0.499	10
498	CLASS	AG1-G_MAV-G	0.905 (0.883-0.926)	0.827	50	0.922 (0.903-0.941)	0.817	17	0.905 (0.886-0.925)	0.845	75	0.922 (0.903-0.941)	0.817	17
498	HR-EFS	AG1-G_MAV-G	0.221 (0.159-0.283)	0.281	10000	0.201 (0.14-0.264)	0.083	73	0.318 (0.266-0.368)	0.193	1000	0.201 (0.14-0.264)	0.083	73
498	HR-OS	AG1-G_MAV-G	0.374 (0.322-0.428)	0.08	5000	0.284 (0.226-0.34)	0.083	53	0.353 (0.29-0.413)	0.246	500	0.284 (0.226-0.34)	0.083	53
